# Supplementary material for: Seroprevalence of Toxoplasma gondii in Livestock and Poultry in Yunnan Province, China: A Cross-Sectional Study
Source: Vet Sci. 2026 May 27;13(6):517. doi: 10.3390/vetsci13060517 (PMC13307748; doi:10.3390/vetsci13060517)
Supplement: Supplementary file 1 [file vetsci-13-00517-s001.zip]

Archive with 1 entries (1 files):
- vetsci-4332019-supplementary.pdf
